# Supplementary material for: CRISPR-Cas9 engineering of the RAG2 locus via complete coding sequence replacement for therapeutic applications
Source: Nat Commun. 2023 Oct 27;14:6771. doi: 10.1038/s41467-023-42036-5 (PMC10611791; doi:10.1038/s41467-023-42036-5)
Supplement: Supplementary file 5 — Supplementary Data 1 [file 41467_2023_42036_MOESM5_ESM.xlsx]

## Sheet: Sheet1
	Sequence
CSI_GFP-BGHpA_400x400
LHA	TCCAAAGCTACACATCCCAGAGAGAACGGATTCTTGGGAAATGTGGTTCTTTCAGCTGACGCATGGTGACTCTTTACGGAAAAGGACTACAATTCCCAGAAATCCTAGGGAGCATATAGTCCGTGGCTAAAACATGTCCCAGCTCCTTGGATGGAATGGCAGTAAAGGTTCTGTGGCTCTTTACTGACCTAACTCCTTGGATTTTCCTCATTCAGTCCCACTGCAAGCGTGTGGGAGGACTTAAAAAAATGCTATTCACATGTGAAGGAATCTAAATACGATGATTATATGAAGCGATCTCTAAGTCATTTTATTTTATAATTCTTTCAGACAAAAATCTACGTACCATCAGAAACTATGTCTCTGCAGATGGTAACAGTCAGTAATAACATAGCCTTAA
SFFV/GFP/BgH	ATTACCCTGTTATCCCTACCGATAAAATAAAAGATTTTATTTAGTCTCCAGAAAAAGGGGGGAATGAAAGACCCCACCTGTAGGTTTGGCAAGCTAGCTGCAGTAACGCCATTTTGCAAGGCATGGAAAAATACCAAACCAAGAATAGAGAAGTTCAGATCAAGGGCGGGTACATGAAAATAGCTAACGTTGGGCCAAACAGGATATCTGCGGTGAGCAGTTTCGGCCCCGGCCCGGGGCCAAGAACAGATGGTCACCGCAGTTTCGGCCCCGGCCCGAGGCCAAGAACAGATGGTCCCCAGATATGGCCCAACCCTCAGCAGTTTCTTAAGACCCATCAGATGTTTCCAGGCTCCCCCAAGGACCTGAAATGACCCTGCGCCTTATTTGAATTAACCA…
RHA	TTCAGCCAGGCTTCTCACTGATGAATTTTGATGGACAAGTTTTCTTCTTTGGACAAAAAGGCTGGCCCAAAAGATCCTGCCCCACTGGAGTTTTCCATCTGGATGTAAAGCATAACCATGTCAAACTGAAGCCTACAATTTTCTCTAAGGATTCCTGCTACCTCCCTCCTCTTCGCTACCCAGCCACTTGCACATTCAAAGGCAGCTTGGAGTCTGAAAAGCATCAATACATCATCCATGGAGGGAAAACACCAAACAATGAGGTTTCAGATAAGATTTATGTCATGTCTATTGTTTGCAAGAACAACAAAAAGGTTACTTTTCGCTGCACAGAGAAAGACTTGGTAGGAGATGTTCCTGAAGCCAGATATGGTCATTCCATTAATGTGGTGTACAGCCG
CDSR_GFP-BGHpA_400x400
LHA	TCCAAAGCTACACATCCCAGAGAGAACGGATTCTTGGGAAATGTGGTTCTTTCAGCTGACGCATGGTGACTCTTTACGGAAAAGGACTACAATTCCCAGAAATCCTAGGGAGCATATAGTCCGTGGCTAAAACATGTCCCAGCTCCTTGGATGGAATGGCAGTAAAGGTTCTGTGGCTCTTTACTGACCTAACTCCTTGGATTTTCCTCATTCAGTCCCACTGCAAGCGTGTGGGAGGACTTAAAAAAATGCTATTCACATGTGAAGGAATCTAAATACGATGATTATATGAAGCGATCTCTAAGTCATTTTATTTTATAATTCTTTCAGACAAAAATCTACGTACCATCAGAAACTATGTCTCTGCAGATGGTAACAGTCAGTAATAACATAGCCTTAA
SFFV/GFP/BgH	ATTACCCTGTTATCCCTACCGATAAAATAAAAGATTTTATTTAGTCTCCAGAAAAAGGGGGGAATGAAAGACCCCACCTGTAGGTTTGGCAAGCTAGCTGCAGTAACGCCATTTTGCAAGGCATGGAAAAATACCAAACCAAGAATAGAGAAGTTCAGATCAAGGGCGGGTACATGAAAATAGCTAACGTTGGGCCAAACAGGATATCTGCGGTGAGCAGTTTCGGCCCCGGCCCGGGGCCAAGAACAGATGGTCACCGCAGTTTCGGCCCCGGCCCGAGGCCAAGAACAGATGGTCCCCAGATATGGCCCAACCCTCAGCAGTTTCTTAAGACCCATCAGATGTTTCCAGGCTCCCCCAAGGACCTGAAATGACCCTGCGCCTTATTTGAATTAACCA…
RHA	TTTTGCAAAAGCCTTTCAGATTCAGGTGTATGGAATTTTTGAATCTATTTTTAAAATCATAACATTGATTTTAAAAATACATTTTTGTTTATTTAAAATGCCTATGTTTTCTTTTAGTTACATGAATTAAGGGCCAGAAAAAAGTGTTTATAATGCAATGATAAATAAAGTCATTCTAGACCCTATACATTTTGAAAATATTTTACCCAAATACTCAATTTACTAATTTATTCTTCACTGAGGATTTCTGATCTGATTTTTTATTCAACAAACCTTAAACACCCAGAAGCAGTAATAATCATCGAGGTATGTTTATATTTATTATATAAGTCTTGGTAACAAATAACCTATAAAGTGTTTATGACAAATTTAGCCAATAAAGAAATTAACACCCAAAAGA
CDSR_GFP-BGHpA_400x800
LHA	TCCAAAGCTACACATCCCAGAGAGAACGGATTCTTGGGAAATGTGGTTCTTTCAGCTGACGCATGGTGACTCTTTACGGAAAAGGACTACAATTCCCAGAAATCCTAGGGAGCATATAGTCCGTGGCTAAAACATGTCCCAGCTCCTTGGATGGAATGGCAGTAAAGGTTCTGTGGCTCTTTACTGACCTAACTCCTTGGATTTTCCTCATTCAGTCCCACTGCAAGCGTGTGGGAGGACTTAAAAAAATGCTATTCACATGTGAAGGAATCTAAATACGATGATTATATGAAGCGATCTCTAAGTCATTTTATTTTATAATTCTTTCAGACAAAAATCTACGTACCATCAGAAACTATGTCTCTGCAGATGGTAACAGTCAGTAATAACATAGCCTTAA
SFFV/GFP/BgH	ATTACCCTGTTATCCCTACCGATAAAATAAAAGATTTTATTTAGTCTCCAGAAAAAGGGGGGAATGAAAGACCCCACCTGTAGGTTTGGCAAGCTAGCTGCAGTAACGCCATTTTGCAAGGCATGGAAAAATACCAAACCAAGAATAGAGAAGTTCAGATCAAGGGCGGGTACATGAAAATAGCTAACGTTGGGCCAAACAGGATATCTGCGGTGAGCAGTTTCGGCCCCGGCCCGGGGCCAAGAACAGATGGTCACCGCAGTTTCGGCCCCGGCCCGAGGCCAAGAACAGATGGTCCCCAGATATGGCCCAACCCTCAGCAGTTTCTTAAGACCCATCAGATGTTTCCAGGCTCCCCCAAGGACCTGAAATGACCCTGCGCCTTATTTGAATTAACCA…
RHA	TTTTGCAAAAGCCTTTCAGATTCAGGTGTATGGAATTTTTGAATCTATTTTTAAAATCATAACATTGATTTTAAAAATACATTTTTGTTTATTTAAAATGCCTATGTTTTCTTTTAGTTACATGAATTAAGGGCCAGAAAAAAGTGTTTATAATGCAATGATAAATAAAGTCATTCTAGACCCTATACATTTTGAAAATATTTTACCCAAATACTCAATTTACTAATTTATTCTTCACTGAGGATTTCTGATCTGATTTTTTATTCAACAAACCTTAAACACCCAGAAGCAGTAATAATCATCGAGGTATGTTTATATTTATTATATAAGTCTTGGTAACAAATAACCTATAAAGTGTTTATGACAAATTTAGCCAATAAAGAAATTAACACCCAAAAG…
CDSR_GFP-BGHpA_400x1600
LHA	TCCAAAGCTACACATCCCAGAGAGAACGGATTCTTGGGAAATGTGGTTCTTTCAGCTGACGCATGGTGACTCTTTACGGAAAAGGACTACAATTCCCAGAAATCCTAGGGAGCATATAGTCCGTGGCTAAAACATGTCCCAGCTCCTTGGATGGAATGGCAGTAAAGGTTCTGTGGCTCTTTACTGACCTAACTCCTTGGATTTTCCTCATTCAGTCCCACTGCAAGCGTGTGGGAGGACTTAAAAAAATGCTATTCACATGTGAAGGAATCTAAATACGATGATTATATGAAGCGATCTCTAAGTCATTTTATTTTATAATTCTTTCAGACAAAAATCTACGTACCATCAGAAACTATGTCTCTGCAGATGGTAACAGTCAGTAATAACATAGCCTTAA
SFFV/GFP/BgH	ATTACCCTGTTATCCCTACCGATAAAATAAAAGATTTTATTTAGTCTCCAGAAAAAGGGGGGAATGAAAGACCCCACCTGTAGGTTTGGCAAGCTAGCTGCAGTAACGCCATTTTGCAAGGCATGGAAAAATACCAAACCAAGAATAGAGAAGTTCAGATCAAGGGCGGGTACATGAAAATAGCTAACGTTGGGCCAAACAGGATATCTGCGGTGAGCAGTTTCGGCCCCGGCCCGGGGCCAAGAACAGATGGTCACCGCAGTTTCGGCCCCGGCCCGAGGCCAAGAACAGATGGTCCCCAGATATGGCCCAACCCTCAGCAGTTTCTTAAGACCCATCAGATGTTTCCAGGCTCCCCCAAGGACCTGAAATGACCCTGCGCCTTATTTGAATTAACCA…
RHA	TTTTGCAAAAGCCTTTCAGATTCAGGTGTATGGAATTTTTGAATCTATTTTTAAAATCATAACATTGATTTTAAAAATACATTTTTGTTTATTTAAAATGCCTATGTTTTCTTTTAGTTACATGAATTAAGGGCCAGAAAAAAGTGTTTATAATGCAATGATAAATAAAGTCATTCTAGACCCTATACATTTTGAAAATATTTTACCCAAATACTCAATTTACTAATTTATTCTTCACTGAGGATTTCTGATCTGATTTTTTATTCAACAAACCTTAAACACCCAGAAGCAGTAATAATCATCGAGGTATGTTTATATTTATTATATAAGTCTTGGTAACAAATAACCTATAAAGTGTTTATGACAAATTTAGCCAATAAAGAAATTAACACCCAAAAG…
CDSR_GFP-NoBGHpA_400x1600
LHA	TCCAAAGCTACACATCCCAGAGAGAACGGATTCTTGGGAAATGTGGTTCTTTCAGCTGACGCATGGTGACTCTTTACGGAAAAGGACTACAATTCCCAGAAATCCTAGGGAGCATATAGTCCGTGGCTAAAACATGTCCCAGCTCCTTGGATGGAATGGCAGTAAAGGTTCTGTGGCTCTTTACTGACCTAACTCCTTGGATTTTCCTCATTCAGTCCCACTGCAAGCGTGTGGGAGGACTTAAAAAAATGCTATTCACATGTGAAGGAATCTAAATACGATGATTATATGAAGCGATCTCTAAGTCATTTTATTTTATAATTCTTTCAGACAAAAATCTACGTACCATCAGAAACTATGTCTCTGCAGATGGTAACAGTCAGTAATAACATAGCCTTAA
SFFV/GFP	ATTACCCTGTTATCCCTACCGATAAAATAAAAGATTTTATTTAGTCTCCAGAAAAAGGGGGGAATGAAAGACCCCACCTGTAGGTTTGGCAAGCTAGCTGCAGTAACGCCATTTTGCAAGGCATGGAAAAATACCAAACCAAGAATAGAGAAGTTCAGATCAAGGGCGGGTACATGAAAATAGCTAACGTTGGGCCAAACAGGATATCTGCGGTGAGCAGTTTCGGCCCCGGCCCGGGGCCAAGAACAGATGGTCACCGCAGTTTCGGCCCCGGCCCGAGGCCAAGAACAGATGGTCCCCAGATATGGCCCAACCCTCAGCAGTTTCTTAAGACCCATCAGATGTTTCCAGGCTCCCCCAAGGACCTGAAATGACCCTGCGCCTTATTTGAATTAACCA…
RHA	TTTTGCAAAAGCCTTTCAGATTCAGGTGTATGGAATTTTTGAATCTATTTTTAAAATCATAACATTGATTTTAAAAATACATTTTTGTTTATTTAAAATGCCTATGTTTTCTTTTAGTTACATGAATTAAGGGCCAGAAAAAAGTGTTTATAATGCAATGATAAATAAAGTCATTCTAGACCCTATACATTTTGAAAATATTTTACCCAAATACTCAATTTACTAATTTATTCTTCACTGAGGATTTCTGATCTGATTTTTTATTCAACAAACCTTAAACACCCAGAAGCAGTAATAATCATCGAGGTATGTTTATATTTATTATATAAGTCTTGGTAACAAATAACCTATAAAGTGTTTATGACAAATTTAGCCAATAAAGAAATTAACACCCAAAAG…
CDSR_GFP-WPRE-BGHpA_400x1600
LHA	TCCAAAGCTACACATCCCAGAGAGAACGGATTCTTGGGAAATGTGGTTCTTTCAGCTGACGCATGGTGACTCTTTACGGAAAAGGACTACAATTCCCAGAAATCCTAGGGAGCATATAGTCCGTGGCTAAAACATGTCCCAGCTCCTTGGATGGAATGGCAGTAAAGGTTCTGTGGCTCTTTACTGACCTAACTCCTTGGATTTTCCTCATTCAGTCCCACTGCAAGCGTGTGGGAGGACTTAAAAAAATGCTATTCACATGTGAAGGAATCTAAATACGATGATTATATGAAGCGATCTCTAAGTCATTTTATTTTATAATTCTTTCAGACAAAAATCTACGTACCATCAGAAACTATGTCTCTGCAGATGGTAACAGTCAGTAATAACATAGCCTTAA
SFFV/GFP/WPRE/BgH	ATTACCCTGTTATCCCTACCGATAAAATAAAAGATTTTATTTAGTCTCCAGAAAAAGGGGGGAATGAAAGACCCCACCTGTAGGTTTGGCAAGCTAGCTGCAGTAACGCCATTTTGCAAGGCATGGAAAAATACCAAACCAAGAATAGAGAAGTTCAGATCAAGGGCGGGTACATGAAAATAGCTAACGTTGGGCCAAACAGGATATCTGCGGTGAGCAGTTTCGGCCCCGGCCCGGGGCCAAGAACAGATGGTCACCGCAGTTTCGGCCCCGGCCCGAGGCCAAGAACAGATGGTCCCCAGATATGGCCCAACCCTCAGCAGTTTCTTAAGACCCATCAGATGTTTCCAGGCTCCCCCAAGGACCTGAAATGACCCTGCGCCTTATTTGAATTAACCA…
RHA	TTTTGCAAAAGCCTTTCAGATTCAGGTGTATGGAATTTTTGAATCTATTTTTAAAATCATAACATTGATTTTAAAAATACATTTTTGTTTATTTAAAATGCCTATGTTTTCTTTTAGTTACATGAATTAAGGGCCAGAAAAAAGTGTTTATAATGCAATGATAAATAAAGTCATTCTAGACCCTATACATTTTGAAAATATTTTACCCAAATACTCAATTTACTAATTTATTCTTCACTGAGGATTTCTGATCTGATTTTTTATTCAACAAACCTTAAACACCCAGAAGCAGTAATAATCATCGAGGTATGTTTATATTTATTATATAAGTCTTGGTAACAAATAACCTATAAAGTGTTTATGACAAATTTAGCCAATAAAGAAATTAACACCCAAAAG…
CSI_Corr
LHA	TCCAAAGCTACACATCCCAGAGAGAACGGATTCTTGGGAAATGTGGTTCTTTCAGCTGACGCATGGTGACTCTTTACGGAAAAGGACTACAATTCCCAGAAATCCTAGGGAGCATATAGTCCGTGGCTAAAACATGTCCCAGCTCCTTGGATGGAATGGCAGTAAAGGTTCTGTGGCTCTTTACTGACCTAACTCCTTGGATTTTCCTCATTCAGTCCCACTGCAAGCGTGTGGGAGGACTTAAAAAAATGCTATTCACATGTGAAGGAATCTAAATACGATGATTATATGAAGCGATCTCTAAGTCATTTTATTTTATAATTCTTTCAGACAAAAATCTACGTACCATCAGAAACTATGTCTCTGCAGATGGTAACAGTCAGTAATAACATAGCCTTAA
dcoRAG2 cDNA	TCCAGCCCGGCTTCAGCCTCATGAACTTCGACGGCCAGGTGTTTTTTTTCGGCCAGAAGGGATGGCCTAAGAGGAGCTGTCCTACCGGCGTGTTCCACCTCGACGTGAAGCACAATCACGTGAAGCTCAAACCCACCATCTTTAGCAAAGACAGCTGTTATCTGCCCCCCCTGAGATATCCCGCTACCTGTACCTTTAAGGGATCCCTGGAAAGCGAGAAACACCAGTATATTATTCACGGCGGCAAGACCCCCAATAACGAAGTGAGCGACAAAATCTACGTGATGAGCATCGTGTGTAAAAATAATAAGAAAGTGACCTTCAGATGTACCGAAAAGGATCTGGTGGGCGACGTGCCCGAGGCTAGGTACGGCCACAGCATCAACGTCGTCTATTCCA…
RAG2 endogenous 3' UTR	TTTTGCAAAAGCCTTTCAGATTCAGGTGTATGGAATTTTTGAATCTATTTTTAAAATCATAACATTGATTTTAAAAATACATTTTTGTTTATTTAAAATGCCTATGTTTTCTTTTAGTTACATGAATTAAGGGCCAGAAAAAAGTGTTTATAATGCAATGATAAATAAAGTCATTCTAGACCCTATACATTTTGAAAATATTTTACCCAAATACTCAATTTACTAATTTATTCTTCACTGAGGATTTCTGATCTGATTTTTTATTCAACAAACCTTAAACACCCAGAAGCAGTAATAATCATCGAGGTATGTTTATATTTATTATATAAGTCTTGGTAACAAATAACCTATAAAGTGTTTATGACAAATTTAGCCAATAAAGAAATTAACACCCAAAAG…
PGK/tNGFR/BgH	GAATTCCCACGGGGTTGGGGTTGCGCCTTTTCCAAGGCAGCCCTGGGTTTGCGCAGGGACGCGGCTGCTCTGGGCGTGGTTCCGGGAAACGCAGCGGCGCCGACCCTGGGTCTCGCACATTCTTCACGTCCGTTCGCAGCGTCACCCGGATCTTCGCCGCTACCCTTGTGGGCCCCCCGGCGACGCTTCCTGCTCCGCCCCTAAGTCGGGAAGGTTCCTTGCGGTTCGCGGCGTGCCGGACGTGACAAACGGAAGCCGCACGTCTCACTAGTACCCTCGCAGACGGACAGCGCCAGGGAGCAATGGCAGCGCGCCGACCGCGATGGGCTGTGGCCAATAGCGGCTGCTCAGCGGGGCGCGCCGAGAGCAGCGGCCGGGAAGGGGCGGTGCGGGAGGCGG…
RHA	TTCAGCCAGGCTTCTCACTGATGAATTTTGATGGACAAGTTTTCTTCTTTGGACAAAAAGGCTGGCCCAAAAGATCCTGCCCCACTGGAGTTTTCCATCTGGATGTAAAGCATAACCATGTCAAACTGAAGCCTACAATTTTCTCTAAGGATTCCTGCTACCTCCCTCCTCTTCGCTACCCAGCCACTTGCACATTCAAAGGCAGCTTGGAGTCTGAAAAGCATCAATACATCATCCATGGAGGGAAAACACCAAACAATGAGGTTTCAGATAAGATTTATGTCATGTCTATTGTTTGCAAGAACAACAAAAAGGTTACTTTTCGCTGCACAGAGAAAGACTTGGTAGGAGATGTTCCTGAAGCCAGATATGGTCATTCCATTAATGTGGTGTACAGCCG
CDSR_Corr_Endo3’UTR
LHA	TCCAAAGCTACACATCCCAGAGAGAACGGATTCTTGGGAAATGTGGTTCTTTCAGCTGACGCATGGTGACTCTTTACGGAAAAGGACTACAATTCCCAGAAATCCTAGGGAGCATATAGTCCGTGGCTAAAACATGTCCCAGCTCCTTGGATGGAATGGCAGTAAAGGTTCTGTGGCTCTTTACTGACCTAACTCCTTGGATTTTCCTCATTCAGTCCCACTGCAAGCGTGTGGGAGGACTTAAAAAAATGCTATTCACATGTGAAGGAATCTAAATACGATGATTATATGAAGCGATCTCTAAGTCATTTTATTTTATAATTCTTTCAGACAAAAATCTACGTACCATCAGAAACTATGTCTCTGCAGATGGTAACAGTCAGTAATAACATAGCCTTAA
dcoRAG2 cDNA/T2A/tNGFR	TCCAGCCCGGCTTCAGCCTCATGAACTTCGACGGCCAGGTGTTTTTTTTCGGCCAGAAGGGATGGCCTAAGAGGAGCTGTCCTACCGGCGTGTTCCACCTCGACGTGAAGCACAATCACGTGAAGCTCAAACCCACCATCTTTAGCAAAGACAGCTGTTATCTGCCCCCCCTGAGATATCCCGCTACCTGTACCTTTAAGGGATCCCTGGAAAGCGAGAAACACCAGTATATTATTCACGGCGGCAAGACCCCCAATAACGAAGTGAGCGACAAAATCTACGTGATGAGCATCGTGTGTAAAAATAATAAGAAAGTGACCTTCAGATGTACCGAAAAGGATCTGGTGGGCGACGTGCCCGAGGCTAGGTACGGCCACAGCATCAACGTCGTCTATTCCA…
RHA	TTTTGCAAAAGCCTTTCAGATTCAGGTGTATGGAATTTTTGAATCTATTTTTAAAATCATAACATTGATTTTAAAAATACATTTTTGTTTATTTAAAATGCCTATGTTTTCTTTTAGTTACATGAATTAAGGGCCAGAAAAAAGTGTTTATAATGCAATGATAAATAAAGTCATTCTAGACCCTATACATTTTGAAAATATTTTACCCAAATACTCAATTTACTAATTTATTCTTCACTGAGGATTTCTGATCTGATTTTTTATTCAACAAACCTTAAACACCCAGAAGCAGTAATAATCATCGAGGTATGTTTATATTTATTATATAAGTCTTGGTAACAAATAACCTATAAAGTGTTTATGACAAATTTAGCCAATAAAGAAATTAACACCCAAAAG…
CDSR_Corr_BGHpA
LHA	TCCAAAGCTACACATCCCAGAGAGAACGGATTCTTGGGAAATGTGGTTCTTTCAGCTGACGCATGGTGACTCTTTACGGAAAAGGACTACAATTCCCAGAAATCCTAGGGAGCATATAGTCCGTGGCTAAAACATGTCCCAGCTCCTTGGATGGAATGGCAGTAAAGGTTCTGTGGCTCTTTACTGACCTAACTCCTTGGATTTTCCTCATTCAGTCCCACTGCAAGCGTGTGGGAGGACTTAAAAAAATGCTATTCACATGTGAAGGAATCTAAATACGATGATTATATGAAGCGATCTCTAAGTCATTTTATTTTATAATTCTTTCAGACAAAAATCTACGTACCATCAGAAACTATGTCTCTGCAGATGGTAACAGTCAGTAATAACATAGCCTTAA
dcoRAG2 cDNA/T2A/tNGFR	TCCAGCCCGGCTTCAGCCTCATGAACTTCGACGGCCAGGTGTTTTTTTTCGGCCAGAAGGGATGGCCTAAGAGGAGCTGTCCTACCGGCGTGTTCCACCTCGACGTGAAGCACAATCACGTGAAGCTCAAACCCACCATCTTTAGCAAAGACAGCTGTTATCTGCCCCCCCTGAGATATCCCGCTACCTGTACCTTTAAGGGATCCCTGGAAAGCGAGAAACACCAGTATATTATTCACGGCGGCAAGACCCCCAATAACGAAGTGAGCGACAAAATCTACGTGATGAGCATCGTGTGTAAAAATAATAAGAAAGTGACCTTCAGATGTACCGAAAAGGATCTGGTGGGCGACGTGCCCGAGGCTAGGTACGGCCACAGCATCAACGTCGTCTATTCCA…
BgH	Ctcgagggcgcgccccgctgatcagcctcgactgtgccttctagttgccagccatctgttgtttgcccctcccccgtgccttccttgaccctggaaggtgccactcccactgtcctttcctaataaaatgaggaaattgcatcgcattgtctgagtaggtgtcattctattctggggggtggggtggggcaggacagcaagggggaggattgggaagacaatagcaggcatgctggggatgcggtgggct
RHA	TTTTGCAAAAGCCTTTCAGATTCAGGTGTATGGAATTTTTGAATCTATTTTTAAAATCATAACATTGATTTTAAAAATACATTTTTGTTTATTTAAAATGCCTATGTTTTCTTTTAGTTACATGAATTAAGGGCCAGAAAAAAGTGTTTATAATGCAATGATAAATAAAGTCATTCTAGACCCTATACATTTTGAAAATATTTTACCCAAATACTCAATTTACTAATTTATTCTTCACTGAGGATTTCTGATCTGATTTTTTATTCAACAAACCTTAAACACCCAGAAGCAGTAATAATCATCGAGGTATGTTTATATTTATTATATAAGTCTTGGTAACAAATAACCTATAAAGTGTTTATGACAAATTTAGCCAATAAAGAAATTAACACCCAAAAG…
CDSR_Corr_WPRE-BGHpA
LHA	TCCAAAGCTACACATCCCAGAGAGAACGGATTCTTGGGAAATGTGGTTCTTTCAGCTGACGCATGGTGACTCTTTACGGAAAAGGACTACAATTCCCAGAAATCCTAGGGAGCATATAGTCCGTGGCTAAAACATGTCCCAGCTCCTTGGATGGAATGGCAGTAAAGGTTCTGTGGCTCTTTACTGACCTAACTCCTTGGATTTTCCTCATTCAGTCCCACTGCAAGCGTGTGGGAGGACTTAAAAAAATGCTATTCACATGTGAAGGAATCTAAATACGATGATTATATGAAGCGATCTCTAAGTCATTTTATTTTATAATTCTTTCAGACAAAAATCTACGTACCATCAGAAACTATGTCTCTGCAGATGGTAACAGTCAGTAATAACATAGCCTTAA
dcoRAG2 cDNA/T2A/tNGFR	TCCAGCCCGGCTTCAGCCTCATGAACTTCGACGGCCAGGTGTTTTTTTTCGGCCAGAAGGGATGGCCTAAGAGGAGCTGTCCTACCGGCGTGTTCCACCTCGACGTGAAGCACAATCACGTGAAGCTCAAACCCACCATCTTTAGCAAAGACAGCTGTTATCTGCCCCCCCTGAGATATCCCGCTACCTGTACCTTTAAGGGATCCCTGGAAAGCGAGAAACACCAGTATATTATTCACGGCGGCAAGACCCCCAATAACGAAGTGAGCGACAAAATCTACGTGATGAGCATCGTGTGTAAAAATAATAAGAAAGTGACCTTCAGATGTACCGAAAAGGATCTGGTGGGCGACGTGCCCGAGGCTAGGTACGGCCACAGCATCAACGTCGTCTATTCCA…
WPRE/BgH	Ctcgagggcgcgcctaatcaacctctggattacaaaatttgtgaaagattgactggtattcttaactatgttgctccttttacgctatgtggatacgctgctttaatgcctttgtatcatgctattgcttcccgtatggctttcattttctcctccttgtataaatcctggttgctgtctctttatgaggagttgtggcccgttgtcaggcaacgtggcgtggtgtgcactgtgtttgctgacgcaacccccactggttggggcattgccaccacctgtcagctcctttccgggactttcgctttccccctccctattgccacggcggaactcatcgccgcctgccttgcccgctgctggacaggggctcggctgttgggcactgacaattccgtggtg…
RHA	TTTTGCAAAAGCCTTTCAGATTCAGGTGTATGGAATTTTTGAATCTATTTTTAAAATCATAACATTGATTTTAAAAATACATTTTTGTTTATTTAAAATGCCTATGTTTTCTTTTAGTTACATGAATTAAGGGCCAGAAAAAAGTGTTTATAATGCAATGATAAATAAAGTCATTCTAGACCCTATACATTTTGAAAATATTTTACCCAAATACTCAATTTACTAATTTATTCTTCACTGAGGATTTCTGATCTGATTTTTTATTCAACAAACCTTAAACACCCAGAAGCAGTAATAATCATCGAGGTATGTTTATATTTATTATATAAGTCTTGGTAACAAATAACCTATAAAGTGTTTATGACAAATTTAGCCAATAAAGAAATTAACACCCAAAAG…
RAG1_CSI_GFP-BGHpA_800x800
LHA	TGAATTTTTCATCTTAAAAGTCCCTTAGAATCTCAGTCTATGTACACTCAGGTTTGTTGCAGGTTTAGAGTTCCGTGTTTTTTGTTTCTAATGTAGACACAGCCTTATAATTTACAACAGCATTCACTAATTAAAATTGTAAGCATAATTACTATCCACGATACTTATTATTAGTTTGCATTCATAAAGCTCAAAATTCACTTCATCCTTTCAAGTAGTGAATAATTAGTTTCTTTGGGTTTGCAGCTTTATCATCCTTTTATGACCCATTTGGAAGAAATAAACAACCAACCCCCTGGAAGACTGCTTTAAAAAGCTGGAAATACATTGTCCAGCTAGTACAATGAGGCTAATACAATGTGGAAAATATTACTTTTCTTTGATTTTAGTAGCCTGTTT…
SFFV/GFP/BgH	TACCGATAAAATAAAAGATTTTATTTAGTCTCCAGAAAAAGGGGGGAATGAAAGACCCCACCTGTAGGTTTGGCAAGCTAGCTGCAGTAACGCCATTTTGCAAGGCATGGAAAAATACCAAACCAAGAATAGAGAAGTTCAGATCAAGGGCGGGTACATGAAAATAGCTAACGTTGGGCCAAACAGGATATCTGCGGTGAGCAGTTTCGGCCCCGGCCCGGGGCCAAGAACAGATGGTCACCGCAGTTTCGGCCCCGGCCCGAGGCCAAGAACAGATGGTCCCCAGATATGGCCCAACCCTCAGCAGTTTCTTAAGACCCATCAGATGTTTCCAGGCTCCCCCAAGGACCTGAAATGACCCTGCGCCTTATTTGAATTAACCAATCAGCCTGCTTCTCG…
RHA	CACCTTGGGACTCAGTTCTGCCCCAGATGAAATTCAGCACCCACATATTAAATTTTCAGAATGGAAATTTAAGCTGTTCCGGGTGAGATCCTTTGAAAAGACACCTGAAGAAGCTCAAAAGGAAAAGAAGGATTCCTTTGAGGGGAAACCCTCTCTGGAGCAATCTCCAGCAGTCCTGGACAAGGCTGATGGTCAGAAGCCAGTCCCAACTCAGCCATTGTTAAAAGCCCACCCTAAGTTTTCAAAGAAATTTCACGACAACGAGAAAGCAAGAGGCAAAGCGATCCATCAAGCCAACCTTCGACATCTCTGCCGCATCTGTGGGAATTCTTTTAGAGCTGATGAGCACAACAGGAGATATCCAGTCCATGGTCCTGTGGATGGTAAAACCCTAGGCCT…
RAG1_CDSR_GFP-BGHpA_800x800
LHA	TGAATTTTTCATCTTAAAAGTCCCTTAGAATCTCAGTCTATGTACACTCAGGTTTGTTGCAGGTTTAGAGTTCCGTGTTTTTTGTTTCTAATGTAGACACAGCCTTATAATTTACAACAGCATTCACTAATTAAAATTGTAAGCATAATTACTATCCACGATACTTATTATTAGTTTGCATTCATAAAGCTCAAAATTCACTTCATCCTTTCAAGTAGTGAATAATTAGTTTCTTTGGGTTTGCAGCTTTATCATCCTTTTATGACCCATTTGGAAGAAATAAACAACCAACCCCCTGGAAGACTGCTTTAAAAAGCTGGAAATACATTGTCCAGCTAGTACAATGAGGCTAATACAATGTGGAAAATATTACTTTTCTTTGATTTTAGTAGCCTGTTT…
SFFV/GFP/BgH	TACCGATAAAATAAAAGATTTTATTTAGTCTCCAGAAAAAGGGGGGAATGAAAGACCCCACCTGTAGGTTTGGCAAGCTAGCTGCAGTAACGCCATTTTGCAAGGCATGGAAAAATACCAAACCAAGAATAGAGAAGTTCAGATCAAGGGCGGGTACATGAAAATAGCTAACGTTGGGCCAAACAGGATATCTGCGGTGAGCAGTTTCGGCCCCGGCCCGGGGCCAAGAACAGATGGTCACCGCAGTTTCGGCCCCGGCCCGAGGCCAAGAACAGATGGTCCCCAGATATGGCCCAACCCTCAGCAGTTTCTTAAGACCCATCAGATGTTTCCAGGCTCCCCCAAGGACCTGAAATGACCCTGCGCCTTATTTGAATTAACCAATCAGCCTGCTTCTCG…
RHA	GTAGGGCAACCACTTATGAGTTGGTTTTTGCAATTGAGTTTCCCTCTGGGTTGCATTGAGGGCTTCTCCTAGCACCCTTTACTGCTGTGTATGGGGCTTCACCATCCAAGAGGTGGTAGGTTGGAGTAAGATGCTACAGATGCTCTCAAGTCAGGAATAGAAACTGATGAGCTGATTGCTTGAGGCTTTTAGTGAGTTCCGAAAAGCAACAGGAAAAATCAGTTATCTGAAAGCTCAGTAACTCAGAACAGGAGTAACTGCAGGGGACCAGAGATGAGCAAAGATCTGTGTGTGTTGGGGAGCTGTCATGTAAATCAAAGCCAAGGTTGTCAAAGAACAGCCAGTGAGGCCAGGAAAGAAATTGGTCTTGTGGTTTTCATTTTTTTCCCCCTTGATTGA…
RAG1_CDSR_GFP-BGHpA_800x1600
LHA	TGAATTTTTCATCTTAAAAGTCCCTTAGAATCTCAGTCTATGTACACTCAGGTTTGTTGCAGGTTTAGAGTTCCGTGTTTTTTGTTTCTAATGTAGACACAGCCTTATAATTTACAACAGCATTCACTAATTAAAATTGTAAGCATAATTACTATCCACGATACTTATTATTAGTTTGCATTCATAAAGCTCAAAATTCACTTCATCCTTTCAAGTAGTGAATAATTAGTTTCTTTGGGTTTGCAGCTTTATCATCCTTTTATGACCCATTTGGAAGAAATAAACAACCAACCCCCTGGAAGACTGCTTTAAAAAGCTGGAAATACATTGTCCAGCTAGTACAATGAGGCTAATACAATGTGGAAAATATTACTTTTCTTTGATTTTAGTAGCCTGTTT…
SFFV/GFP/BgH	TACCGATAAAATAAAAGATTTTATTTAGTCTCCAGAAAAAGGGGGGAATGAAAGACCCCACCTGTAGGTTTGGCAAGCTAGCTGCAGTAACGCCATTTTGCAAGGCATGGAAAAATACCAAACCAAGAATAGAGAAGTTCAGATCAAGGGCGGGTACATGAAAATAGCTAACGTTGGGCCAAACAGGATATCTGCGGTGAGCAGTTTCGGCCCCGGCCCGGGGCCAAGAACAGATGGTCACCGCAGTTTCGGCCCCGGCCCGAGGCCAAGAACAGATGGTCCCCAGATATGGCCCAACCCTCAGCAGTTTCTTAAGACCCATCAGATGTTTCCAGGCTCCCCCAAGGACCTGAAATGACCCTGCGCCTTATTTGAATTAACCAATCAGCCTGCTTCTCG…
RHA	GTAGGGCAACCACTTATGAGTTGGTTTTTGCAATTGAGTTTCCCTCTGGGTTGCATTGAGGGCTTCTCCTAGCACCCTTTACTGCTGTGTATGGGGCTTCACCATCCAAGAGGTGGTAGGTTGGAGTAAGATGCTACAGATGCTCTCAAGTCAGGAATAGAAACTGATGAGCTGATTGCTTGAGGCTTTTAGTGAGTTCCGAAAAGCAACAGGAAAAATCAGTTATCTGAAAGCTCAGTAACTCAGAACAGGAGTAACTGCAGGGGACCAGAGATGAGCAAAGATCTGTGTGTGTTGGGGAGCTGTCATGTAAATCAAAGCCAAGGTTGTCAAAGAACAGCCAGTGAGGCCAGGAAAGAAATTGGTCTTGTGGTTTTCATTTTTTTCCCCCTTGATTGA…
RAG1_CDSR_GFP-BGHpA_800x2000
LHA	TGAATTTTTCATCTTAAAAGTCCCTTAGAATCTCAGTCTATGTACACTCAGGTTTGTTGCAGGTTTAGAGTTCCGTGTTTTTTGTTTCTAATGTAGACACAGCCTTATAATTTACAACAGCATTCACTAATTAAAATTGTAAGCATAATTACTATCCACGATACTTATTATTAGTTTGCATTCATAAAGCTCAAAATTCACTTCATCCTTTCAAGTAGTGAATAATTAGTTTCTTTGGGTTTGCAGCTTTATCATCCTTTTATGACCCATTTGGAAGAAATAAACAACCAACCCCCTGGAAGACTGCTTTAAAAAGCTGGAAATACATTGTCCAGCTAGTACAATGAGGCTAATACAATGTGGAAAATATTACTTTTCTTTGATTTTAGTAGCCTGTTT…
SFFV/GFP/BgH	TACCGATAAAATAAAAGATTTTATTTAGTCTCCAGAAAAAGGGGGGAATGAAAGACCCCACCTGTAGGTTTGGCAAGCTAGCTGCAGTAACGCCATTTTGCAAGGCATGGAAAAATACCAAACCAAGAATAGAGAAGTTCAGATCAAGGGCGGGTACATGAAAATAGCTAACGTTGGGCCAAACAGGATATCTGCGGTGAGCAGTTTCGGCCCCGGCCCGGGGCCAAGAACAGATGGTCACCGCAGTTTCGGCCCCGGCCCGAGGCCAAGAACAGATGGTCCCCAGATATGGCCCAACCCTCAGCAGTTTCTTAAGACCCATCAGATGTTTCCAGGCTCCCCCAAGGACCTGAAATGACCCTGCGCCTTATTTGAATTAACCAATCAGCCTGCTTCTCG…
RHA	GTAGGGCAACCACTTATGAGTTGGTTTTTGCAATTGAGTTTCCCTCTGGGTTGCATTGAGGGCTTCTCCTAGCACCCTTTACTGCTGTGTATGGGGCTTCACCATCCAAGAGGTGGTAGGTTGGAGTAAGATGCTACAGATGCTCTCAAGTCAGGAATAGAAACTGATGAGCTGATTGCTTGAGGCTTTTAGTGAGTTCCGAAAAGCAACAGGAAAAATCAGTTATCTGAAAGCTCAGTAACTCAGAACAGGAGTAACTGCAGGGGACCAGAGATGAGCAAAGATCTGTGTGTGTTGGGGAGCTGTCATGTAAATCAAAGCCAAGGTTGTCAAAGAACAGCCAGTGAGGCCAGGAAAGAAATTGGTCTTGTGGTTTTCATTTTTTTCCCCCTTGATTGA…
