# Supplementary material for: CRISPR-Cas9 engineering of the RAG2 locus via complete coding sequence replacement for therapeutic applications
Source: Nat Commun. 2023 Oct 27;14:6771. doi: 10.1038/s41467-023-42036-5 (PMC10611791; doi:10.1038/s41467-023-42036-5)
Supplement: Supplementary file 6 — Supplementary Data 2 [file 41467_2023_42036_MOESM6_ESM.xlsx]

## Sheet: Sheet1
Sequence name	Sequence (multiple rows are continued sequence)
CSI_Corr Reference sequence	GATGATTTCACATGGACATATATTAATGTTGAACACACATTAACACTGAATTGCATTTCCAATATTCTTTCCATCTTTTTGGTTTTGGGATGGAGAAAGTATCTGTTTAGTGCTGGTAGGCCTTTTGACACTTCTGTTTATATTCACTAAAGGAAATAATGTATACAGTGGTCCATATCCAAGACAAAGTGCCTTGAATTGGCTTAGGTCAGCAAACGACATAAGAAACAGGAAATACTAGGCCCTTGCTTGGATAGCCGATGCCTGCTTGTTGGTCTCTCCCTTCTCCCTGTTGCCCCCACTCTTAGTTGCCCTCACCCGAACCAAAAGTTTAGTCTAATATAAAAGCGTGCTAGCCTGCAAAGTAGTTCATTCCGTCTGTTCTTAATCAGCCTTCCC…
	TGGACTTCCCAGAGCACTTTGTGAAATCCATCTCCTGCCAGATCTGTGAACACATTCTGGCTGACCCTGTGGAGACCAACTGTAAGCATGTCTTTTGCCGGGTCTGCATTCTCAGATGCCTCAAAGTCATGGGCAGCTATTGTCCCTCTTGCCGATATCCATGCTTCCCTACTGACCTGGAGAGTCCAGTGAAGTCCTTTCTGAGCGTCTTGAATTCCCTGATGGTGAAATGTCCAGCAAAAGAGTGCAATGAGGAGGTCAGTTTGGAAAAATATAATCACCACATCTCAAGTCACAAGGAATCAAAAGAGATTTTTGTGCACATTAATAAAGGGGGCCGGCCCCGCCAACATCTTCTGTCGCTGACTCGGAGAGCTCAGAAGCACCGGCTGAGGGAGC…
	ACTTGGGGAAATAAAATGGGTATTATACAATCTGCTGGTGAACAGAAGGGCTTAATGAATGATAGCCTCAAGAAACCTCATTAAAGTAGCTTGGGTGAATGAACAGGAAAGGGAAGCAAATTTTTCAAGAGGAAAGTTTCTGTTTATGCATGTAATATTATAGATTAGTATTAGTCTCTCTCCCAGAGCTTTCTGTTGGGGGAAAACAACACATCTGGTTCCAACATTCTTGGTAAACTTTTAGTGATAATTTTCTTTTCCTAAATATCTTTTGTTTTAATTGAGTTATCCTTCTTTTCTGTTTCCATCCCCCATTTTTAAGCTAAAAAAAATTATAGATTCACAAGATGAATTCACAGGAGGTTCCAAAGAGGTATATAGGGAGGGCCCATGCAGCCT…
	ACAGTGAACACAAAAGCCTTGAGCTGGGACTCAAGAGTTAATGAGAAAAGTGGATTCAGCTGCTCAGTTAGGTGTTGTGGAAGTGGATTCGTTGACTTTTCACTGCAGTTTTTCTTTAGGTCTATTCTGCTTAAAAATTATGTTAATTCTTTTTTCTAGGTAGATAATTTCCTAGATTTAGAAGATTTGGACATGGATGAAGAGATTAAACCCCAAATGAGTGAGGGTATGCTTTCTATTTCCTTTCTATACTACCTGACCTCTTTCTAGAAACTACAAATAAGGCTTTAGACAGCTTTCCTGTTTTTGGCAATTCTTACCTCCACCTCTCCTAAGACAGGAAGAACTAAAGTTGTGAGCTATTTTTTTCAGTAACAAAAATTTCACCTGAAAGGTCAA…
CSI_Corr Raw HDR read	TTGTCTTCGTTGATTACGTATTGCTATCAGGCTACCTAAAATATTTTGTAGTCCTTGACGATGTGTCATCTAGATTTTGTATTTGTCAGTTGAATGTGTATTATGTATGTTTATTATGGTAAAATCTCTGGCAAATACCCTCTTAAATAATTTTACTCAGGTGTCTGGATTTATTTCACAATGATAGAGAATAATGAAACTATGTTTTTGAACAAGTATAACAAGAGTATACATTATTTTTCAGTTTATAACTTGTGTGCTTAGCCCTTATAACTGCTTACTATATGGGCAGAGCAGAATATGATTTTATTTTACTGATGAAAATTTCAGATCCCTGGCCCCCTGCCTACTCTCTGAGCTCATGCCATTCCACCCCTACTTGTTTACTGTGTTTTAACC…
CDSR_Corr_Endo3'UTR Reference sequence	GATGATTTCACATGGACATATATTAATGTTGAACACACATTAACACTGAATTGCATTTCCAATATTCTTTCCATCTTTTTGGTTTTGGGATGGAGAAAGTATCTGTTTAGTGCTGGTAGGCCTTTTGACACTTCTGTTTATATTCACTAAAGGAAATAATGTATACAGTGGTCCATATCCAAGACAAAGTGCCTTGAATTGGCTTAGGTCAGCAAACGACATAAGAAACAGGAAATACTAGGCCCTTGCTTGGATAGCCGATGCCTGCTTGTTGGTCTCTCCCTTCTCCCTGTTGCCCCCACTCTTAGTTGCCCTCACCCGAACCAAAAGTTTAGTCTAATATAAAAGCGTGCTAGCCTGCAAAGTAGTTCATTCCGTCTGTTCTTAATCAGCCTTCCC…
	TGGACTTCCCAGAGCACTTTGTGAAATCCATCTCCTGCCAGATCTGTGAACACATTCTGGCTGACCCTGTGGAGACCAACTGTAAGCATGTCTTTTGCCGGGTCTGCATTCTCAGATGCCTCAAAGTCATGGGCAGCTATTGTCCCTCTTGCCGATATCCATGCTTCCCTACTGACCTGGAGAGTCCAGTGAAGTCCTTTCTGAGCGTCTTGAATTCCCTGATGGTGAAATGTCCAGCAAAAGAGTGCAATGAGGAGGTCAGTTTGGAAAAATATAATCACCACATCTCAAGTCACAAGGAATCAAAAGAGATTTTTGTGCACATTAATAAAGGGGGCCGGCCCCGCCAACATCTTCTGTCGCTGACTCGGAGAGCTCAGAAGCACCGGCTGAGGGAGC…
	TTGCATAAACCACTTGGCTGTCTGATAAGTCATTATCTGTTCTGTCAGTCCCTGGGGACTTTTAATATTAGGTTTATATTTTTATAGAAAAGGCAAGTTCTAAATTTGAAGATGGGTATTGTTAAACTCTTCAATAATGACAGTTTGTGAAACTGCATGTTCCAAAAGTCCTTTAAAAAGTCAATAAGGCCACGCGCAGTGGCGCACGCCTGTAATCCCAGCACTTTGGGAGGCCAAGGCAGGCGGATCACCTGAGGTCAGGAGTTCGAGACCAGTCTGCCCAACATGGCGAAACCCCATCTCTACTAAAAATACAAAAAAAAATTAGCCAGCCATAGTGGCAGGCGCCTGTAATCCCAGCTACTCGGGAGGCTGAGGCAGGAGAATTGCTTAAACCTG…
	ACAGATTTGCTTGGGGCAACAAGGAAGTGGCTTGCATATTGTTTTTCTACCATTGACTTTATTTGTTCACCCCATTCACTCTCATAAATATTCTCTAAGATTTAGGAGCATGATTCTTTTCTAATATTTGTTTTATCACTTGGCAGCCCAGGTGGAAAGATTGGAGATGGTTTTTCAGTGGAGCCAACTCTATTAAGCAATGGTATTAAGCAGTTTTCTGAGGGTAGCGTCTGCCACAGAGTTTGGTGCACTGTGTTTATTTGACATCAAGTTAACCTATTCTTCCTTTTTTGAATTTGAGATAAGGTAGTTAACCTGGTGACTGTCATGCCTCAGACAAACTGGCCCATACTTTTACCCAGCACAATTATTGTTTGGATCAGTTATTAGTTATTGTGC…
CDSR_Corr_Endo3'UTR Raw HDR read	TTCATACTTCCCGTTTCAGTTACGTATTGCTAGGAGGTAATTCATCTTAGCAATAAGAAACTTTACCACTGTTTTTAGGGCCTTGAAATTATGAAATGAGCCAAAAGCAGAGCATCAAGGGGAAAACAGGTCAAAAGCCCTGTTTCCAAAAATCTTTAGGGGCCTAGACTAAGCTACAAAAATGGACAATCCTCCTTATGTCTTGCCCAAGAAAATGTTTCTGTGTAATCTACAATAATCATGTTTTCACTTACGAGAAGCCACAATTCTAACAACCTTAAAATGAAACCAAGAGGCGACAATAAAAACATTGCTTTAAAACAACTGTTCTTGAAAAATCCCTTTGGATCTGGAATCCATTACCACTGTATGGCTTGCCTTGTATCTCAATAACAGTCA…
