# Supplementary material for: CRISPR-Cas9 engineering of the RAG2 locus via complete coding sequence replacement for therapeutic applications
Source: Nat Commun. 2023 Oct 27;14:6771. doi: 10.1038/s41467-023-42036-5 (PMC10611791; doi:10.1038/s41467-023-42036-5)
Supplement: Supplementary file 7 — Source Data [file 41467_2023_42036_MOESM7_ESM.xlsx]

## Sheet: 1B
CSI_GFP-BGHpA_400x400		CDSR_GFP-BGHpA_400x400		CDSR_GFP-BGHpA_400x800		CDSR_GFP-BGHpA_400x1600
AAV only	CRISPR+AAV	AAV only	CRISPR+AAV	AAV only	CRISPR+AAV	AAV only	CRISPR+AAV
1.02	5.07	1.06	2.6	1.01	5.07	1.1	7.92
0.97	26.9	1.01	6.53	1.02	9.21	0.91	15.9
0.96	24.9	0.97	12.3	0.96	14.4	0.94	25
0.99	12.3	1	11.8	0.95	17.1	0.95	26.1
1	23	0.95	11.8	0.95	18.5	0.9	25.2
0.94	20.8	0.93	13.9	0.98	20.4	0.89	36.9
1.22	17.2	1.08	7.78	1.3	10.1	0.93	29.5
1.04	37.8	1.06	6.1	1.01	13.3	0.97	38.7
0.99	35.2	1.01	6.79	0.96	18	1.07	17.5
1.08	11.7	1.03	10.9	1.16	13.3	1.08	36.5
1.08	25			1.03	23	1.05	26.3
						1.02	26.6
						1.1	14
						1.1	27.3

## Sheet: 1C
CSI_GFP-BGHpA_400x400		CDSR_GFP-BGHpA_400x400		CDSR_GFP-BGHpA_400x800		CDSR_GFP-BGHpA_400x1600
AAV only	CRISPR+AAV	AAV only	CRISPR+AAV	AAV only	CRISPR+AAV	AAV only	CRISPR+AAV
1.02	5.07	1.06	2.6	1.01	5.07	1.1	7.92
0.97	26.9	1.01	6.53	1.02	9.21	0.91	15.9
0.96	24.9	0.97	12.3	0.96	14.4	0.94	25
0.99	12.3	1	11.8	0.95	17.1	0.95	26.1
1	23	0.95	11.8	0.95	18.5	0.9	25.2
0.94	20.8	0.93	13.9	0.98	20.4	0.89	36.9
1.22	17.2	1.08	7.78	1.3	10.1	0.93	29.5
1.04	37.8	1.06	6.1	1.01	13.3	0.97	38.7
0.99	35.2	1.01	6.79	0.96	18	1.07	17.5
1.08	11.7	1.03	10.9	1.16	13.3	1.08	36.5
1.08	25			1.03	23	1.05	26.3
						1.02	26.6
						1.1	14
						1.1	27.3

## Sheet: 1 and 2D
CSI_GFP-BGHpA_400x400	CDSR_GFP-BGHpA_400x400	CDSR_GFP-BGHpA_400x800	CDSR_GFP-BGHpA_400x1600	CDSR_GFP-NoBGHpA_400x1600	CDSR_GFP-WPRE-BGHpA_400x1600
882000	2300000	2350000	1950000	174752	1680000
529000	2160000	2060000	2660000	304211	2330000
773000	2250000	2470000	2880000	314142	666000
882000	1740000	1610000	2190000	182272	2650000
616000	1860000	1920000	2340000	221160	1900000
464000	1730000	1670000	2110000	221987	943000
379373	2660000	1330000	2920000	398209	696000
994000	3180000	3650000	4420000	304991
1200000	2350000	3720000	1580000	341164
604000	2930000	2610000	4560000
1430000		3680000	3110000
			3600000
			2040000
			3320000

## Sheet: 2B
CDSR_GFP-BGHpA_400x1600		CDSR_GFP-NoBGHpA_400x1600		CDSR_GFP-WPRE-BGHpA_400x1600
AAV only	CRISPR+AAV	AAV only	CRISPR+AAV	AAV only	CRISPR+AAV
1.1	7.92	1.03	4.2	1.03	24.9
0.91	15.9	0.93	7.59	0.95	33
0.94	25	0.92	10.7	1.08	15.3
0.95	26.1	1	18.1	1.05	29.5
0.9	25.2	0.94	14.4	1.34	17.7
0.89	36.9	0.94	21.9	1.22	36.4
0.93	29.5	1.48	15.2	0.75	38.6
0.97	38.7	1.38	15.2
1.07	17.5	1.48	21
1.08	36.5
1.05	26.3
1.02	26.6
1.1	14
1.1	27.3

## Sheet: 2C
CDSR_GFP-BGHpA_400x1600		CDSR_GFP-NoBGHpA_400x1600		CDSR_GFP-WPRE-BGHpA_400x1600
AAV only	CRISPR+AAV	AAV only	CRISPR+AAV	AAV only	CRISPR+AAV
	15.6133	0.224086	2.98259	0.022028	24.6175
0.18	9.41	0.56	4.88	0.011651	32.4218
0	16.7991	0.126818	8.63624	2.60264	11.7426
3.30883	25.8738	1.67321	17.6246	1.33887	21.243
1.49762	21.3804	0.246367	12.1749	0.757354	9.74109
1.7784	30.1822		17.9108	0.703842	27.9776
0.498995	20.4306			0.232355	30.9367
1.17536	29.3344
3.27432	14.5334
0.447289	29.8476

## Sheet: 3C
CDSR_Corr_Endo3'UTR	CDSR_KO_400x800	CDSR_Corr_Endo3'UTR KI-KO Total	CDSR_Corr_WPRE-BGHpA	CDSR_KO_400x800	CDSR_Corr_WPRE-BGHpA KI-KO Total	CDSR_Corr_BGHpA	CDSR_KO_400x800	CDSR_Corr_BGHpA KI-KO Total	CSI_Corr	CSI_GFP-BGHpA_400x400	CSI_Corr KI-KO Total
62.17	47.53	109.7	55.97	45.93	101.9	60.3	58.44	123.75	55.72	54.98	110.7
60.54	51.46	112	56.9	49.98	106.88	63.02	54.14	117.16	44.4	65.39	109.79
52.33	46.98	99.31	53.25	46.74	100.01	33.73	48.13	81.86	44.92	63.97	108.89
48.63	55.39	104.02	51.23	50.51	101.75	55.2196	68.7301	123.95	47.2164	88.8763	136.093
60.18	40.16	100.33	34.15	62.17	96.32	42.1198	68.6984	110.818	45.4002	93.614	139.014
56.48	50.62	107.1	22.71	49.58	72.29
45.06	58.9	103.96	38.21	72.52	110.73
25.4782	67.5329	93.0112	46.1072	62.5683	108.675
50.3302	54.8094	105.14	41.0088	70.9886	111.997

## Sheet: 3D
Day 14			Day 28
CDSR_Corr_Endo3'UTR	CDSR_Corr_WPRE-BGHpA	CDSR_Corr_BGHpA	CDSR_Corr_Endo3'UTR	CDSR_Corr_WPRE-BGHpA	CDSR_Corr_BGHpA
0.392715	1		0.4545	1
0.443566	1	0.954385	0.207578	1	0.488643
0.507174	1	0.88905	0.52369	1	0.734324
	1	0.737926	0.570796	1	1.15595
0.563798	1	0.691862	0.474519	1	0.629958
0.608911	1	0.45499	0.534722	1	0.632388
0.561208	1	1.51989
0.534539	1
0.509885	1
0.457479	1
0.742112	1

## Sheet: 4A
Mock	CDSR_Corr_Endo3'UTR	CDSR_Corr_WPRE-BGHpA	CDSR_Corr_BGHpA	CSI_Corr
1	0	0	0	0
1	0.018	0	0	0
1	0	0	0	0

## Sheet: 4B
Mock	CDSR_Corr_Endo3'UTR	CDSR_Corr_WPRE-BGHpA	CDSR_Corr_BGHpA	CSI_Corr
1	0.34595	0.3218	1.19717	0.22634
1	0.14104	0.32698	0.1897	0.217
1	0.12811	0.12909	0.25633	0.20557

## Sheet: 4D
Mock	CDSR_Corr_Endo3'UTR	CDSR_Corr_WPRE-BGHpA	CDSR_Corr_BGHpA	CSI_Corr
7.46	36.9	20.1	7.49	8.89
0.99	4.77	6.49	13	4.57
1.95	6.8	5.34	10.5	18.3
1.78	28	15.8	21.3	9.16
0.65	3.38	22.4	40.6	14
1.15	52.9	49.4

[truncated: 21 more sheets: 4E, 5B, 5C, S1, S3B, S3C, S3D, S5B, S6C, S6D, S6G, S6H, S6I, S8B, S8E, S8C, S8D, S10B, S10C, S10D …]
